# Supplementary material for: Chromosome level genome assembly of oriental armyworm Mythimna separata
Source: Sci Data. 2023 Sep 8;10:597. doi: 10.1038/s41597-023-02506-3 (PMC10491670; doi:10.1038/s41597-023-02506-3)
Supplement: Supplementary file 1 — Supplementary tables [file 41597_2023_2506_MOESM1_ESM.xlsx]

## Sheet: Table legends
Table S1	Summary of gene family clustering information from 18 insect genomes.
Table S2	The GO enrichment of expanded gene families in M. separata genome.
Table S3	The GO enrichment of contracted gene families in M. separata genome.

## Sheet: Table S1
Table S1. Summary of gene family clustering information from 18 insect genomes
Item	A. gossypii	N. lugens	A. arabiensis	D. melanogaster	A. mellifera	L. heterotoma	B. mori	D. plexippus	H. armigera	O. brumata	P. xuthus	P. xylostella	M. separata	S. frugiperda	S. litura	P. pyralis	C. septempunctata	I. elegans
Number of genes	14787	18338	12552	13672	9881	14438	13833	12894	14919	16912	15058	13927	20375	18617	16089	20617	14673	15985
Number of genes in orthogroups	11856	13355	9934	9854	8557	11929	12909	11753	14174	11459	13592	12729	18585	17745	14258	18026	12410	12708
Number of unassigned genes	2931	4983	2618	3818	1324	2509	924	1141	745	5453	1466	1198	1790	872	1831	2591	2263	3277
Percentage of genes in orthogroups	80.2	72.8	79.1	72.1	86.6	82.6	93.3	91.2	95	67.8	90.3	91.4	91.2	95.3	88.6	87.4	84.6	79.5
Percentage of unassigned genes	19.8	27.2	20.9	27.9	13.4	17.4	6.7	8.8	5	32.2	9.7	8.6	8.8	4.7	11.4	12.6	15.4	20.5
Number of orthogroups containing species	7796	8999	7768	7581	7988	8734	10384	10050	10972	8833	10796	10171	11760	11455	11482	9997	8905	8598
Percentage of orthogroups containing species	28.9	33.3	28.8	28.1	29.6	32.3	38.5	37.2	40.6	32.7	40	37.7	43.6	42.4	42.5	37	33	31.8
Number of species-specific orthogroups	555	675	257	358	28	444	85	56	74	357	711	151	261	155	152	964	392	516
Number of genes in species-specific orthogroups	2115	2541	985	1163	114	1771	424	189	222	987	1857	569	1356	511	380	3533	1712	2119
Percentage of genes in species-specific orthogroups	14.3	13.9	7.8	8.5	1.2	12.3	3.1	1.5	1.5	5.8	12.3	4.1	6.7	2.7	2.4	17.1	11.7	13.3

## Sheet: Table S2
Table S2. The GO enrichment of expanded gene families in M. separata genome.
ID	Type	Description	GeneRatio	BgRatio	enrich_factor	pvalue	qvalue
GO:0015074	BP	DNA integration	248/840	458/6145	3.96	#######	#######
GO:0007304	BP	chorion-containing eggshell formation	54/840	66/6145	5.99	4.59e-36	1.09e-33
GO:0006334	BP	nucleosome assembly	31/840	36/6145	6.3	1.89e-22	2.83e-20
GO:0000723	BP	telomere maintenance	41/840	60/6145	5	2.37e-22	2.83e-20
GO:0006313	BP	transposition, DNA-mediated	35/840	59/6145	4.34	2.44e-16	2.33e-14
GO:0006310	BP	DNA recombination	37/840	74/6145	3.66	5.75e-14	4.57e-12
GO:0006281	BP	DNA repair	43/840	121/6145	2.6	7.25e-10	4.94e-08
GO:0009190	BP	cyclic nucleotide biosynthetic process	16/840	25/6145	4.68	7.95e-09	4.74e-07
GO:0006508	BP	proteolysis	48/840	167/6145	2.1	1.86e-07	9.84e-06
GO:0006629	BP	lipid metabolic process	42/840	148/6145	2.08	1.59e-06	7.58e-05
GO:0006352	BP	DNA-templated transcription, initiation	14/840	27/6145	3.79	2.55e-06	0.00011
GO:0019731	BP	antibacterial humoral response	8/840	10/6145	5.85	4.12e-06	0.000164
GO:0002029	BP	desensitization of G protein-coupled receptor si..|desensitization of G protein-coupled receptor signaling pathway	8/840	11/6145	5.32	1.33e-05	0.000244
GO:0002031	BP	G protein-coupled receptor internalization	8/840	11/6145	5.32	1.33e-05	0.000244
GO:0022401	BP	negative adaptation of signaling pathway	8/840	11/6145	5.32	1.33e-05	0.000244
GO:0023058	BP	adaptation of signaling pathway	8/840	11/6145	5.32	1.33e-05	0.000244
GO:0030587	BP	sorocarp development	8/840	11/6145	5.32	1.33e-05	0.000244
GO:0031152	BP	aggregation involved in sorocarp development	8/840	11/6145	5.32	1.33e-05	0.000244
GO:0031623	BP	receptor internalization	8/840	11/6145	5.32	1.33e-05	0.000244
GO:0043949	BP	regulation of cAMP-mediated signaling	8/840	11/6145	5.32	1.33e-05	0.000244
GO:0044764	BP	multi-organism cellular process	8/840	11/6145	5.32	1.33e-05	0.000244
GO:0045744	BP	negative regulation of G protein-coupled recepto..|negative regulation of G protein-coupled receptor signaling pathway	8/840	11/6145	5.32	1.33e-05	0.000244
GO:0090702	BP	non-reproductive fruiting body development	8/840	11/6145	5.32	1.33e-05	0.000244
GO:0098630	BP	aggregation of unicellular organisms	8/840	11/6145	5.32	1.33e-05	0.000244
GO:0098743	BP	cell aggregation	8/840	11/6145	5.32	1.33e-05	0.000244
GO:0099120	BP	socially cooperative development	8/840	11/6145	5.32	1.33e-05	0.000244
GO:0045746	BP	negative regulation of Notch signaling pathway	12/840	24/6145	3.66	2.19e-05	0.000387
GO:0051703	BP	intraspecies interaction between organisms	8/840	12/6145	4.88	3.51e-05	0.000598
GO:0048585	BP	negative regulation of response to stimulus	26/840	89/6145	2.14	9.11e-05	0.001498
GO:0005975	BP	carbohydrate metabolic process	42/840	175/6145	1.76	0.000133	0.00211
GO:0006898	BP	receptor-mediated endocytosis	8/840	14/6145	4.18	0.000165	0.002387
GO:0043112	BP	receptor metabolic process	8/840	14/6145	4.18	0.000165	0.002387
GO:0043405	BP	regulation of MAP kinase activity	8/840	14/6145	4.18	0.000165	0.002387
GO:0009452	BP	7-methylguanosine RNA capping	7/840	11/6145	4.66	0.000174	0.00244
GO:0006979	BP	response to oxidative stress	21/840	68/6145	2.26	0.000181	0.002461
GO:0009968	BP	negative regulation of signal transduction	24/840	85/6145	2.07	0.000298	0.003947
GO:0006635	BP	fatty acid beta-oxidation	8/840	15/6145	3.9	0.000312	0.004017
GO:0010648	BP	negative regulation of cell communication	24/840	87/6145	2.02	0.000436	0.005326
GO:0023057	BP	negative regulation of signaling	24/840	87/6145	2.02	0.000436	0.005326
GO:0008277	BP	regulation of G protein-coupled receptor signali..|regulation of G protein-coupled receptor signaling pathway	8/840	16/6145	3.66	0.000549	0.006547
GO:0008593	BP	regulation of Notch signaling pathway	12/840	32/6145	2.74	0.00064	0.007102
GO:0009991	BP	response to extracellular stimulus	12/840	32/6145	2.74	0.00064	0.007102
GO:0031667	BP	response to nutrient levels	12/840	32/6145	2.74	0.00064	0.007102
GO:0001510	BP	RNA methylation	7/840	13/6145	3.94	0.000704	0.007634
GO:0006333	BP	chromatin assembly or disassembly	6/840	10/6145	4.39	0.000824	0.008185
GO:0030510	BP	regulation of BMP signaling pathway	6/840	10/6145	4.39	0.000824	0.008185
GO:0065004	BP	protein-DNA complex assembly	6/840	10/6145	4.39	0.000824	0.008185
GO:0090092	BP	regulation of transmembrane receptor protein ser..|regulation of transmembrane receptor protein serine/threonine kinase signaling pathway	6/840	10/6145	4.39	0.000824	0.008185
GO:0034728	BP	nucleosome organization	6/840	11/6145	3.99	0.001604	0.015608
GO:0008299	BP	isoprenoid biosynthetic process	9/840	23/6145	2.86	0.002164	0.020639
GO:0006915	BP	apoptotic process	14/840	46/6145	2.23	0.002461	0.023013
GO:1901361	BP	organic cyclic compound catabolic process	9/840	24/6145	2.74	0.003049	0.027634
GO:0009267	BP	cellular response to starvation	8/840	20/6145	2.93	0.003245	0.027634
GO:0031668	BP	cellular response to extracellular stimulus	8/840	20/6145	2.93	0.003245	0.027634
GO:0031669	BP	cellular response to nutrient levels	8/840	20/6145	2.93	0.003245	0.027634
GO:0071496	BP	cellular response to external stimulus	8/840	20/6145	2.93	0.003245	0.027634
GO:0071900	BP	regulation of protein serine/threonine kinase ac..|regulation of protein serine/threonine kinase activity	8/840	21/6145	2.79	0.004624	0.037109
GO:0090501	BP	RNA phosphodiester bond hydrolysis	8/840	21/6145	2.79	0.004624	0.037109
GO:0009266	BP	response to temperature stimulus	6/840	13/6145	3.38	0.004669	0.037109
GO:0071824	BP	protein-DNA complex subunit organization	6/840	13/6145	3.38	0.004669	0.037109
GO:0034655	BP	nucleobase-containing compound catabolic process	8/840	22/6145	2.66	0.006412	0.048529
GO:0044270	BP	cellular nitrogen compound catabolic process	8/840	22/6145	2.66	0.006412	0.048529
GO:0046700	BP	heterocycle catabolic process	8/840	22/6145	2.66	0.006412	0.048529
GO:0006323	BP	DNA packaging	6/840	14/6145	3.14	0.007239	0.053102
GO:0071103	BP	DNA conformation change	6/840	14/6145	3.14	0.007239	0.053102
GO:0019439	BP	aromatic compound catabolic process	9/840	27/6145	2.44	0.007475	0.054008
GO:0050906	BP	detection of stimulus involved in sensory percep..|detection of stimulus involved in sensory perception	6/840	15/6145	2.93	0.010691	0.076091
GO:0006401	BP	RNA catabolic process	8/840	24/6145	2.44	0.011491	0.080577
GO:0048583	BP	regulation of response to stimulus	36/840	181/6145	1.46	0.011667	0.080627
GO:0006486	BP	protein glycosylation	15/840	60/6145	1.83	0.013024	0.088717
GO:0009966	BP	regulation of signal transduction	34/840	171/6145	1.45	0.014053	0.094383
GO:0042594	BP	response to starvation	8/840	26/6145	2.25	0.019042	0.122706
GO:0045859	BP	regulation of protein kinase activity	8/840	26/6145	2.25	0.019042	0.122706
GO:0090305	BP	nucleic acid phosphodiester bond hydrolysis	8/840	26/6145	2.25	0.019042	0.122706
GO:0010646	BP	regulation of cell communication	34/840	176/6145	1.41	0.02121	0.134853
GO:0043408	BP	regulation of MAPK cascade	8/840	27/6145	2.17	0.023913	0.148087
GO:0043549	BP	regulation of kinase activity	8/840	27/6145	2.17	0.023913	0.148087
GO:0023051	BP	regulation of signaling	34/840	181/6145	1.37	0.03099	0.189453
GO:0051606	BP	detection of stimulus	6/840	19/6145	2.31	0.035903	0.216707
GO:0000786	CC	nucleosome	86/851	95/7401	7.87	1.39e-71	1.01e-69
GO:0042600	CC	egg chorion	68/851	78/7401	7.58	4.78e-54	1.74e-52
GO:0005615	CC	extracellular space	42/851	114/7401	3.2	1.15e-12	2.79e-11
GO:0032580	CC	Golgi cisterna membrane	15/851	22/7401	5.93	5.66e-10	9.34e-09
GO:0005576	CC	extracellular region	86/851	389/7401	1.92	6.43e-10	9.34e-09
GO:0042025	CC	host cell nucleus	33/851	123/7401	2.33	1.89e-06	2.29e-05
GO:0005777	CC	peroxisome	10/851	28/7401	3.11	0.00072	0.007474
GO:0005829	CC	cytosol	24/851	119/7401	1.75	0.004014	0.036441
GO:0003964	MF	RNA-directed DNA polymerase activity	295/2342	368/11317	3.87	#######	#######
GO:0004519	MF	endonuclease activity	183/2342	254/11317	3.48	5.63e-71	3.41e-69
GO:0004523	MF	RNA-DNA hybrid ribonuclease activity	113/2342	164/11317	3.33	7.01e-41	2.83e-39
GO:0005213	MF	structural constituent of egg chorion	54/2342	57/11317	4.58	1.05e-33	3.17e-32
GO:0005506	MF	iron ion binding	117/2342	205/11317	2.76	1.24e-30	2.99e-29
GO:0004497	MF	monooxygenase activity	96/2342	152/11317	3.05	3.39e-30	6.85e-29
GO:0046982	MF	protein heterodimerization activity	85/2342	126/11317	3.26	5.87e-30	1.02e-28
GO:0020037	MF	heme binding	129/2342	241/11317	2.59	6.72e-30	1.02e-28
GO:0016705	MF	oxidoreductase activity, acting on paired donors..|oxidoreductase activity, acting on paired donors, with incorporation or reduction of molecular oxygen	104/2342	175/11317	2.87	2.22e-29	2.99e-28
GO:0004190	MF	aspartic-type endopeptidase activity	63/2342	102/11317	2.98	1.65e-19	2e-18
GO:0015020	MF	glucuronosyltransferase activity	38/2342	53/11317	3.46	1.78e-15	1.95e-14
GO:0033897	MF	ribonuclease T2 activity	21/2342	21/11317	4.83	4e-15	4.03e-14
GO:0042302	MF	structural constituent of cuticle	92/2342	215/11317	2.07	1.18e-13	1.1e-12
GO:0015267	MF	channel activity	38/2342	58/11317	3.17	1.73e-13	1.5e-12
GO:0004803	MF	transposase activity	35/2342	53/11317	3.19	1.11e-12	8.68e-12
GO:0003678	MF	DNA helicase activity	41/2342	68/11317	2.91	1.15e-12	8.68e-12
GO:0080019	MF	fatty-acyl-CoA reductase (alcohol-forming) activ..|fatty-acyl-CoA reductase (alcohol-forming) activity	30/2342	44/11317	3.29	1.35e-11	9.08e-11
GO:0102965	MF	alcohol-forming fatty acyl-CoA reductase activity	30/2342	44/11317	3.29	1.35e-11	9.08e-11
GO:0008146	MF	sulfotransferase activity	22/2342	30/11317	3.54	8.38e-10	5.34e-09
GO:0071949	MF	FAD binding	27/2342	42/11317	3.11	1.09e-09	6.61e-09
GO:0005179	MF	hormone activity	27/2342	44/11317	2.97	4.9e-09	2.82e-08
GO:0004556	MF	alpha-amylase activity	12/2342	12/11317	4.83	6.03e-09	3.18e-08
GO:0103025	MF	alpha-amylase activity (releasing maltohexaose)	12/2342	12/11317	4.83	6.03e-09	3.18e-08
GO:0030246	MF	carbohydrate binding	49/2342	116/11317	2.04	1.06e-07	5.34e-07
GO:0016849	MF	phosphorus-oxygen lyase activity	16/2342	22/11317	3.51	2.23e-07	1.08e-06
GO:0008417	MF	fucosyltransferase activity	15/2342	21/11317	3.45	7.93e-07	3.69e-06
GO:0016614	MF	oxidoreductase activity, acting on CH-OH group o..|oxidoreductase activity, acting on CH-OH group of donors	33/2342	73/11317	2.18	2.06e-06	9.23e-06
GO:0008234	MF	cysteine-type peptidase activity	24/2342	51/11317	2.27	2.19e-05	9.49e-05
GO:0051537	MF	2 iron, 2 sulfur cluster binding	19/2342	37/11317	2.48	3.42e-05	0.000143
GO:0003997	MF	acyl-CoA oxidase activity	8/2342	10/11317	3.87	0.0001	0.000404
GO:0004312	MF	fatty acid synthase activity	12/2342	21/11317	2.76	0.000269	0.001049
GO:0046983	MF	protein dimerization activity	55/2342	174/11317	1.53	0.000437	0.001652
GO:0043035	MF	chromatin insulator sequence binding	12/2342	22/11317	2.64	0.00048	0.001761
GO:0017128	MF	phospholipid scramblase activity	8/2342	12/11317	3.22	0.000736	0.00262
GO:0016765	MF	transferase activity, transferring alkyl or aryl..|transferase activity, transferring alkyl or aryl (other than methyl) groups	9/2342	15/11317	2.9	0.001012	0.003499
GO:0004000	MF	adenosine deaminase activity	7/2342	10/11317	3.38	0.001068	0.003591
GO:0050660	MF	flavin adenine dinucleotide binding	37/2342	111/11317	1.61	0.001239	0.004052
GO:0031490	MF	chromatin DNA binding	12/2342	26/11317	2.23	0.003135	0.009986
GO:0009055	MF	electron transfer activity	19/2342	52/11317	1.77	0.006063	0.018818
GO:0004096	MF	catalase activity	7/2342	13/11317	2.6	0.00848	0.025489
GO:0140098	MF	catalytic activity, acting on RNA	8/2342	16/11317	2.42	0.008633	0.025489
GO:0004601	MF	peroxidase activity	14/2342	37/11317	1.83	0.012404	0.03575
GO:0003714	MF	transcription corepressor activity	12/2342	31/11317	1.87	0.016454	0.046322
GO:0016717	MF	oxidoreductase activity, acting on paired donor...|oxidoreductase activity, acting on paired donors, with oxidation of a pair of donors resulting in the reduction of molecular oxygen to two molecules of water	8/2342	19/11317	2.03	0.028135	0.077405
GO:0004540	MF	ribonuclease activity	8/2342	20/11317	1.93	0.038599	0.103835

## Sheet: Tablel S3
Table S3. The GO enrichment of contracted gene families in M. separata genome.
ID	Type	Description	GeneRatio	BgRatio	enrich_factor	pvalue	qvalue
GO:0090162	BP	establishment of epithelial cell polarity	3/23	11/6145	72.87	7.41e-06	0.000115
GO:1902531	BP	regulation of intracellular signal transduction	5/23	79/6145	16.91	8.68e-06	0.000115
GO:0035331	BP	negative regulation of hippo signaling	3/23	12/6145	66.79	9.86e-06	0.000115
GO:0009968	BP	negative regulation of signal transduction	5/23	85/6145	15.72	1.24e-05	0.000115
GO:0010648	BP	negative regulation of cell communication	5/23	87/6145	15.35	1.39e-05	0.000115
GO:0023057	BP	negative regulation of signaling	5/23	87/6145	15.35	1.39e-05	0.000115
GO:0048585	BP	negative regulation of response to stimulus	5/23	89/6145	15.01	1.56e-05	0.000115
GO:0030010	BP	establishment of cell polarity	3/23	16/6145	50.1	2.49e-05	0.000155
GO:0009966	BP	regulation of signal transduction	6/23	171/6145	9.37	2.9e-05	0.000155
GO:0035330	BP	regulation of hippo signaling	3/23	17/6145	47.15	3.01e-05	0.000155
GO:0010646	BP	regulation of cell communication	6/23	176/6145	9.11	3.41e-05	0.000159
GO:0023051	BP	regulation of signaling	6/23	181/6145	8.86	4e-05	0.000159
GO:0048583	BP	regulation of response to stimulus	6/23	181/6145	8.86	4e-05	0.000159
GO:0007164	BP	establishment of tissue polarity	3/23	23/6145	34.85	7.73e-05	0.000285
GO:0001736	BP	establishment of planar polarity	3/23	24/6145	33.4	8.81e-05	0.000303
GO:0001738	BP	morphogenesis of a polarized epithelium	3/23	26/6145	30.83	0.000113	0.000363
GO:0019439	BP	aromatic compound catabolic process	3/23	27/6145	29.69	0.000126	0.000383
GO:1902532	BP	negative regulation of intracellular signal tran..|negative regulation of intracellular signal transduction	3/23	29/6145	27.64	0.000157	0.00045
GO:0048523	BP	negative regulation of cellular process	6/23	234/6145	6.85	0.000167	0.000454
GO:0048519	BP	negative regulation of biological process	6/23	277/6145	5.79	0.000419	0.001035
GO:0007017	BP	microtubule-based process	4/23	110/6145	9.72	0.000662	0.001035
GO:0007163	BP	establishment or maintenance of cell polarity	3/23	47/6145	17.05	0.000667	0.001035
GO:0002029	BP	desensitization of G protein-coupled receptor si..|desensitization of G protein-coupled receptor signaling pathway	2/23	11/6145	48.58	0.000722	0.001035
GO:0002031	BP	G protein-coupled receptor internalization	2/23	11/6145	48.58	0.000722	0.001035
GO:0022401	BP	negative adaptation of signaling pathway	2/23	11/6145	48.58	0.000722	0.001035
GO:0023058	BP	adaptation of signaling pathway	2/23	11/6145	48.58	0.000722	0.001035
GO:0030587	BP	sorocarp development	2/23	11/6145	48.58	0.000722	0.001035
GO:0031152	BP	aggregation involved in sorocarp development	2/23	11/6145	48.58	0.000722	0.001035
GO:0031623	BP	receptor internalization	2/23	11/6145	48.58	0.000722	0.001035
GO:0043949	BP	regulation of cAMP-mediated signaling	2/23	11/6145	48.58	0.000722	0.001035
GO:0044764	BP	multi-organism cellular process	2/23	11/6145	48.58	0.000722	0.001035
GO:0045744	BP	negative regulation of G protein-coupled recepto..|negative regulation of G protein-coupled receptor signaling pathway	2/23	11/6145	48.58	0.000722	0.001035
GO:0090702	BP	non-reproductive fruiting body development	2/23	11/6145	48.58	0.000722	0.001035
GO:0098630	BP	aggregation of unicellular organisms	2/23	11/6145	48.58	0.000722	0.001035
GO:0098743	BP	cell aggregation	2/23	11/6145	48.58	0.000722	0.001035
GO:0099120	BP	socially cooperative development	2/23	11/6145	48.58	0.000722	0.001035
GO:0051703	BP	intraspecies interaction between organisms	2/23	12/6145	44.53	0.000865	0.001205
GO:0006898	BP	receptor-mediated endocytosis	2/23	14/6145	38.17	0.001187	0.00153
GO:0043112	BP	receptor metabolic process	2/23	14/6145	38.17	0.001187	0.00153
GO:0043405	BP	regulation of MAP kinase activity	2/23	14/6145	38.17	0.001187	0.00153
GO:0008277	BP	regulation of G protein-coupled receptor signali..|regulation of G protein-coupled receptor signaling pathway	2/23	16/6145	33.4	0.001558	0.00196
GO:0034613	BP	cellular protein localization	3/23	68/6145	11.79	0.001959	0.002406
GO:0009267	BP	cellular response to starvation	2/23	20/6145	26.72	0.002444	0.002741
GO:0031668	BP	cellular response to extracellular stimulus	2/23	20/6145	26.72	0.002444	0.002741
GO:0031669	BP	cellular response to nutrient levels	2/23	20/6145	26.72	0.002444	0.002741
GO:0071496	BP	cellular response to external stimulus	2/23	20/6145	26.72	0.002444	0.002741
GO:0070727	BP	cellular macromolecule localization	3/23	76/6145	10.55	0.002695	0.002896
GO:0071900	BP	regulation of protein serine/threonine kinase ac..|regulation of protein serine/threonine kinase activity	2/23	21/6145	25.45	0.002695	0.002896
GO:0051179	BP	localization	5/23	271/6145	4.93	0.002811	0.002959
GO:0042594	BP	response to starvation	2/23	26/6145	20.55	0.004124	0.004171
GO:0045859	BP	regulation of protein kinase activity	2/23	26/6145	20.55	0.004124	0.004171
GO:0043408	BP	regulation of MAPK cascade	2/23	27/6145	19.79	0.004444	0.004325
GO:0043549	BP	regulation of kinase activity	2/23	27/6145	19.79	0.004444	0.004325
GO:0008104	BP	protein localization	3/23	100/6145	8.02	0.005847	0.005585
GO:0009991	BP	response to extracellular stimulus	2/23	32/6145	16.7	0.006209	0.005719
GO:0031667	BP	response to nutrient levels	2/23	32/6145	16.7	0.006209	0.005719
GO:0002009	BP	morphogenesis of an epithelium	3/23	104/6145	7.71	0.006521	0.005765
GO:0048729	BP	tissue morphogenesis	3/23	104/6145	7.71	0.006521	0.005765
GO:0051338	BP	regulation of transferase activity	2/23	33/6145	16.19	0.006594	0.005765
GO:0098657	BP	import into cell	2/23	35/6145	15.27	0.007397	0.006359
GO:0033036	BP	macromolecule localization	3/23	112/6145	7.16	0.008004	0.006768
GO:0001932	BP	regulation of protein phosphorylation	2/23	42/6145	12.72	0.010536	0.008626
GO:0006897	BP	endocytosis	2/23	42/6145	12.72	0.010536	0.008626
GO:0006633	BP	fatty acid biosynthetic process	2/23	48/6145	11.13	0.013617	0.010974
GO:0051641	BP	cellular localization	3/23	138/6145	5.81	0.014126	0.01121
GO:0060429	BP	epithelium development	3/23	155/6145	5.17	0.019253	0.014887
GO:0042325	BP	regulation of phosphorylation	2/23	58/6145	9.21	0.019508	0.014887
GO:0048856	BP	anatomical structure development	5/23	432/6145	3.09	0.019626	0.014887
GO:0033554	BP	cellular response to stress	2/23	59/6145	9.06	0.020147	0.01506
GO:0032502	BP	developmental process	5/23	444/6145	3.01	0.021854	0.016102
GO:0019220	BP	regulation of phosphate metabolic process	2/23	63/6145	8.48	0.02279	0.016102
GO:0031399	BP	regulation of protein modification process	2/23	63/6145	8.48	0.02279	0.016102
GO:0051174	BP	regulation of phosphorus metabolic process	2/23	63/6145	8.48	0.02279	0.016102
GO:0009888	BP	tissue development	3/23	171/6145	4.69	0.024913	0.017365
GO:0005975	BP	carbohydrate metabolic process	3/23	175/6145	4.58	0.026455	0.018194
GO:0019731	BP	antibacterial humoral response	1/23	10/6145	26.72	0.036831	0.024996
GO:0032268	BP	regulation of cellular protein metabolic process	2/23	83/6145	6.44	0.03796	0.025428
GO:0050790	BP	regulation of catalytic activity	2/23	96/6145	5.57	0.049402	0.032254
GO:0051246	BP	regulation of protein metabolic process	2/23	96/6145	5.57	0.049402	0.032254
GO:0016327	CC	apicolateral plasma membrane	3/36	14/7401	44.05	3.71e-05	8.95e-05
GO:0045179	CC	apical cortex	3/36	16/7401	38.55	5.67e-05	8.95e-05
GO:0099738	CC	cell cortex region	3/36	19/7401	32.46	9.71e-05	9.65e-05
GO:0005874	CC	microtubule	4/36	55/7401	14.95	0.000135	9.65e-05
GO:0044448	CC	obsolete cell cortex part	3/36	22/7401	28.03	0.000153	9.65e-05
GO:0045177	CC	apical part of cell	3/36	32/7401	19.27	0.000476	0.00025
GO:0071944	CC	cell periphery	5/36	143/7401	7.19	0.000584	0.000264
GO:0005938	CC	cell cortex	3/36	37/7401	16.67	0.000733	0.000289
GO:0098590	CC	plasma membrane region	3/36	41/7401	15.04	0.000992	0.000348
GO:0099568	CC	cytoplasmic region	3/36	51/7401	12.09	0.001875	0.000592
GO:0005789	CC	endoplasmic reticulum membrane	3/36	55/7401	11.21	0.002331	0.000669
GO:0016020	CC	membrane	6/36	325/7401	3.8	0.004369	0.00115
GO:0044459	CC	obsolete plasma membrane part	3/36	79/7401	7.81	0.006488	0.001576
GO:0005886	CC	plasma membrane	5/36	274/7401	3.75	0.009867	0.002226
GO:0044425	CC	obsolete membrane part	3/36	137/7401	4.5	0.028395	0.005978
GO:0044444	CC	obsolete cytoplasmic part	5/36	377/7401	2.73	0.034292	0.006768
GO:0004252	MF	serine-type endopeptidase activity	20/92	316/11317	7.79	6.17e-13	9.1e-12
GO:0005200	MF	structural constituent of cytoskeleton	4/92	22/11317	22.37	2.67e-05	0.000197
GO:0045296	MF	cadherin binding	3/92	11/11317	33.55	8.18e-05	0.0004
GO:0050839	MF	cell adhesion molecule binding	3/92	12/11317	30.75	0.000108	0.0004
GO:0008289	MF	lipid binding	4/92	41/11317	12	0.000329	0.00097
GO:0042302	MF	structural constituent of cuticle	7/92	215/11317	4.01	0.00181	0.004447
GO:0016740	MF	transferase activity	5/92	125/11317	4.92	0.003469	0.007303
GO:0016717	MF	oxidoreductase activity, acting on paired donor...|oxidoreductase activity, acting on paired donors, with oxidation of a pair of donors resulting in the reduction of molecular oxygen to two molecules of water	2/92	19/11317	12.95	0.010217	0.018821
GO:0004553	MF	hydrolase activity, hydrolyzing O-glycosyl compo..|hydrolase activity, hydrolyzing O-glycosyl compounds	3/92	60/11317	6.15	0.01274	0.020861
GO:0003924	MF	GTPase activity	4/92	132/11317	3.73	0.022464	0.033105
GO:0004497	MF	monooxygenase activity	4/92	152/11317	3.24	0.035206	0.047166
GO:0020037	MF	heme binding	5/92	241/11317	2.55	0.046435	0.057025
